# Supplementary material for: Anti-Idiotype scFv Localizes an Autoepitope in the Globular Domain of C1q
Source: Int J Mol Sci. 2021 Aug 1;22(15):8288. doi: 10.3390/ijms22158288 (PMC8347764; doi:10.3390/ijms22158288)
Supplement: Supplementary file 1 [file ijms-22-08288-s001.zip]

Archive with 1 entries (1 files):
- ijms-1308440-supplementary.pdf
